# Supplementary material for: Intercalated Motifs Contribute to Transcription Regulation in an Acidosis Model
Source: Biomolecules. 2026 Jul 16;16(7):1038. doi: 10.3390/biom16071038 (PMC13406972; doi:10.3390/biom16071038)
Supplement: Supplementary file 1 [file biomolecules-16-01038-s001.zip]

Archive with 1 entries (1 files):
- biomolecules-4379226-supplementary.pdf
